# Supplementary material for: Increasing Fusobacterium infections with Fusobacterium varium, an emerging pathogen
Source: PLoS One. 2022 Apr 14;17(4):e0266610. doi: 10.1371/journal.pone.0266610 (PMC9009667; doi:10.1371/journal.pone.0266610)
Supplement: S1 File — (XLSX) [file pone.0266610.s001.xlsx]

## Sheet: Sheet1
Age	Sex	Year	Community_acquired	ICU_admission	overall_hospital_stay	re_admission_in_30days	in_hospital_mortality	RRT	Repiratory_failure	Shock	DM	CHF	CAD	COPD	CKD	HTN	CVA	liver_disease	Dementia	Peripheral_vascular_disease	Solid_cancer	hematologic_malignancy	transplantation	connective_tissue_disease	IBD	on_immunotherapy	recent_surgery	Charlson_Comorbidity_Index	infection_system_classification	bacteremia	antibiotics_duration	WBC	Seg_percent%	lymphocyte%	RDW	Platelet	BUN	Creatinine	Albumin	T.bilirubin	AST	ALT	INR	CRP	SOFA	APACHEII	Species	polymicrobial_infection	co_infected_microorganism
24	1	2006	1	0	4	0	0	0	0	0	0	0	0	0	0	0	0	0	0	0	0	0	0	0	0	0	0	0	Upper_respiratory_tract	0	12	14.1	76.3	2.21	11.9	220	8.7	1	3.5	1.2	51	19	1.16	37.5	0	0	Fusobacterium sp.	1	2
55	1	2006	1	0	24	0	1	0	0	1	1	0	0	0	0	0	0	0	0	0	1	0	0	0	0	0	0	8	unspecified	1	24	14.9	92.3	0.39	18.2	94	24.3	0.9	3.8	6.4	243	124	1.24	57.3	5	3	Fusobacterium sp.	0	0
40	1	2006	1	0	0	0	0	0	0	0	0	0	0	0	0	0	0	0	0	0	0	0	0	0	0	0	0	0	reproductive_organ	0	19	12.2	78.3	1.22	13.8	252	17	1.05	3.5	1.2	48	44	1.24	96.6	0	0	Fusobacterium sp.	1	1
75	2	2006	1	0	31	0	0	0	0	0	0	0	0	0	0	1	0	0	0	0	0	0	0	0	0	0	0	3	Intraabdominal	1	26	23.84	97.3	0.12	15.1	304	11.4	0.4	2.1	20.9	336	217	2.1	103.4	4	16	Fusobacterium varium	1	1
19	2	2006	1	0	5	0	0	0	0	0	0	0	0	0	0	0	0	0	0	0	0	0	0	0	0	0	0	0	Upper_respiratory_tract	0	12	10.84	86	0.96	12.1	193	6.5	0.7	4.2	1.2	14	7	1.07	108.5	0	3	Fusobacterium sp.	1	2
42	1	2006	1	0	4	0	0	0	0	0	0	0	0	0	0	0	0	0	0	0	0	0	0	0	0	0	0	0	Upper_respiratory_tract	0	29	21.18	82.4	2.06	11.9	293	10.7	1	4.6	1.2	22	32	1.08	104.7	0	5	Fusobacterium sp.	1	1
35	2	2006	1	0	6	0	0	0	0	0	0	0	0	0	0	0	0	0	0	0	0	0	0	0	0	0	0	0	Upper_respiratory_tract	0	23	16.59	83.6	1.58	12.3	383	9.2	0.8	4.4	1.2	10	9	1.14	43.4	0	0	Fusobacterium sp.	1	2
39	1	2006	1	0	7	0	0	1	0	0	0	0	0	0	0	1	0	0	0	0	0	0	0	0	0	0	0	2	Upper_respiratory_tract	0	13	9.98	82.1	1.17	13.3	124	44.4	14.4	3.8	0.5	12	17	0.99	44.4	4	8	Fusobacterium sp.	1	3
19	1	2007	1	0	5	0	0	0	0	0	0	0	0	0	0	0	0	0	0	0	0	0	0	0	0	0	0	0	Upper_respiratory_tract	0	12	15.24	85.1	0.8	12.6	261	8.8	0.8	4.5	1.2	28	22	1.2	101.6	1	1	Fusobacterium sp.	1	1
41	1	2007	1	0	5	0	0	0	0	0	0	0	0	0	0	0	0	0	0	0	0	0	0	0	0	0	0	0	Upper_respiratory_tract	0	12	22.93	85.6	1.95	13.4	316	13.5	1	4.5	1.2	54	46	1.11	74	0	5	Fusobacterium nucleatum	1	2
16	1	2007	1	0	5	0	0	0	0	0	0	0	0	0	0	0	0	0	0	0	0	0	0	0	0	0	0	0	Upper_respiratory_tract	0	21	12.3	76.7	1.36	13.9	285	18.2	1.05	3.5	1.2	60	43	1.24	110.2	0	0	Fusobacterium sp.	0	0
27	2	2007	1	0	4	0	0	0	0	0	0	0	0	0	0	0	0	0	0	0	0	0	0	0	0	0	0	0	Upper_respiratory_tract	0	14	9.58	91.1	0.59	11.6	183	10.9	0.6	4.1	1.2	19	10	1.14	101.7	0	0	Fusobacterium sp.	1	2
67	1	2007	1	0	34	0	0	0	0	0	1	0	0	0	0	1	1	0	0	1	0	0	0	0	0	0	0	6	Skin_soft_tissue	0	7	9.68	66.1	2.26	11.5	253	13.1	0.8	3.4	0.7	25	30	1.18	16.7	0	5	Fusobacterium varium	1	3
27	2	2007	1	0	2	0	0	0	0	0	0	0	0	0	0	0	0	0	0	0	0	0	0	0	0	0	0	0	Upper_respiratory_tract	0	2	14.8	81.1	1.79	11.6	322	12.4	0.8	3.5	1	54	46	1.05	16.5	0	0	Fusobacterium necrophorum	0	0
45	2	2007	0	0	15	0	0	0	0	0	0	0	0	0	0	0	0	0	0	0	0	0	0	0	0	0	0	0	Upper_respiratory_tract	0	14	8.14	57.6	2.78	13.7	368	11	0.8	4.5	0.5	29	26	0.97	3.6	0	2	Fusobacterium sp.	1	3
65	1	2007	1	1	10	0	0	0	1	1	1	0	0	0	1	1	0	0	0	0	1	0	0	0	0	0	0	6	Skin_soft_tissue	0	10	12.1	89.9	0.61	14.8	168	64.5	4	1.5	2.1	589	145	1.52	149	9	21	Fusobacterium sp.	1	2
15	1	2007	1	0	4	0	0	0	0	0	0	0	0	0	0	0	0	0	0	0	0	0	0	0	0	0	0	0	Upper_respiratory_tract	0	11	17.27	82.2	1.43	13.4	225	6.4	1	4.5	0.9	17	11	1.16	190.9	0	2	Fusobacterium necrophorum	1	2
43	1	2007	1	0	0	0	0	0	0	0	0	0	0	0	0	0	0	0	0	0	0	0	0	0	0	0	0	0	Skin_soft_tissue	0	7	12.16	78.7	1.3	13.8	296	18.5	1.07	3.5	1.2	50	41	1.24	100.6	0	0	Fusobacterium varium	1	2
69	1	2007	0	0	11	0	0	1	1	1	0	0	0	0	1	0	0	0	0	0	0	0	0	0	0	1	0	6	Intraabdominal	0	2	1.11	90.9	0.07	13.2	22	69.6	4.9	1.4	0.7	1030	407	1.74	172	10	23	Fusobacterium varium	1	3
58	2	2007	1	0	20	0	0	0	0	0	0	0	0	0	0	0	0	0	0	0	0	0	0	0	0	0	0	1	Skin_soft_tissue	0	25	3.89	73.9	1.04	11.8	266	4.9	0.7	3.5	0.7	14	7	1.06	8.3	0	6	Fusobacterium nucleatum	1	3
34	1	2007	1	0	4	0	0	0	0	0	0	0	0	0	0	0	0	0	0	0	0	0	0	0	0	0	0	0	Upper_respiratory_tract	0	18	17.24	80	1.91	11.6	260	11.5	1.2	4.9	1.3	18	13	1.04	82.5	1	1	Fusobacterium necrophorum	1	2
27	1	2008	1	0	3	0	0	0	0	0	0	0	0	0	0	0	0	0	0	0	0	0	0	0	0	0	0	0	Upper_respiratory_tract	0	10	18.27	86.1	2.33	12	335	14.8	1.1	4.1	0.8	23	18	1.08	58.9	0	2	Fusobacterium nucleatum	1	2
26	1	2008	1	0	2	0	0	0	0	0	0	0	0	0	0	0	0	0	0	0	0	0	0	0	0	0	0	0	Upper_respiratory_tract	0	1	22.28	83.8	1.63	11.7	194	8.5	1	3.5	0.8	30	27	1	98.9	0	4	Fusobacterium nucleatum	1	1
19	2	2008	1	0	7	0	0	0	0	0	0	0	0	0	0	0	0	0	0	0	0	0	0	0	0	0	0	0	Upper_respiratory_tract	0	16	7.72	62.4	2.44	11.8	348	10	0.9	4.4	0.4	18	10	0.96	103.3	0	0	Fusobacterium nucleatum	1	1
80	1	2008	0	1	15	0	1	0	1	1	1	1	1	0	0	1	0	0	0	0	0	0	0	0	0	0	0	8	unspecified	1	7	11.52	87	1.14	14.9	146	61.2	2.4	3.2	1.4	3664	3729	1.58	8.15	12	23	Fusobacterium nucleatum	1	1
68	2	2008	1	0	1	0	0	0	0	0	0	0	1	0	0	1	0	0	0	0	0	0	0	0	0	0	0	3	unspecified	1	7	8.94	89.9	0.57	12	196	22.3	0.9	3.8	1.1	33	27	1.18	139.4	1	6	Fusobacterium varium	0	0
23	1	2008	1	0	5	0	0	0	0	0	0	0	0	0	0	0	0	0	0	0	0	0	0	0	0	0	0	0	Upper_respiratory_tract	0	15	19.16	83	2.46	12.3	303	12.7	1	3.5	1.2	18	10	1.02	66	0	3	Fusobacterium necrophorum	0	0
53	1	2008	0	0	19	1	0	0	0	0	0	0	0	0	0	0	0	0	0	0	0	0	0	0	0	0	0	1	Skin_soft_tissue	0	18	5.22	64.6	1.12	13.3	324	8.7	0.9	2.9	1.2	32	22	1.06	122.7	0	4	Fusobacterium nucleatum	1	3
66	1	2008	1	0	0	0	0	0	0	0	0	0	0	0	0	0	0	0	0	0	0	0	0	0	0	0	0	2	Skin_soft_tissue	0	25	4.9	61.3	1.51	12.2	224	12.6	0.9	4.5	0.8	17	16	1.24	98.6	0	7	Fusobacterium nucleatum	1	1
70	2	2008	1	0	15	0	0	0	0	1	0	0	0	0	0	1	0	0	0	0	1	0	0	0	0	0	0	3	Intraabdominal	0	20	23.75	88.7	1.41	12.1	520	23.9	1.2	3.2	0.9	15	19	1.04	135	1	12	Fusobacterium sp.	1	2
33	1	2008	1	0	5	0	0	0	0	0	0	0	0	0	0	0	0	0	0	0	0	0	0	0	0	0	0	0	Upper_respiratory_tract	1	12	24.03	87.4	1.12	11.8	362	9.1	1.1	4.7	1	15	17	1.07	71.9	0	7	Fusobacterium nucleatum	0	0
40	2	2008	0	0	8	0	0	1	0	0	1	0	0	0	1	1	0	0	0	0	0	0	0	0	0	0	0	4	reproductive_organ	0	14	5.29	55.3	1.27	14	184	35.8	11.24	3.1	0.5	35	28	0.87	103.4	4	6	Fusobacterium varium	1	2
55	1	2008	0	1	147	0	0	0	0	0	0	0	0	0	1	1	0	0	0	0	0	0	0	0	0	0	1	1	Skin_soft_tissue	0	0	8.27	65	2	15.3	507	14.5	1.02	3.3	0.3	15	22	1.18	107.9	0	5	Fusobacterium varium	1	2
24	2	2008	1	0	5	0	0	0	0	0	0	0	0	0	0	0	0	0	0	0	0	0	0	0	0	0	0	0	Upper_respiratory_tract	0	12	13.29	86.9	0.88	12.4	199	8.9	0.7	4.5	1.3	13	8	1.06	44.6	1	3	Fusobacterium nucleatum	1	1
51	1	2008	0	0	44	0	0	0	0	0	0	0	0	0	0	0	0	0	0	0	0	0	0	0	0	0	0	1	Intraabdominal	1	46	8.09	84.4	0.94	14	140	7.2	0.72	3	1.2	36	25	1.18	29.4	2	6	Fusobacterium sp.	1	1
23	2	2009	1	0	7	0	0	0	0	0	0	0	0	0	0	0	0	0	0	0	0	0	0	0	0	0	0	0	cardiovascular	0	13	5.36	65.4	1.63	11.6	258	8.7	0.7	4.6	0.5	14	14	1.06	104.9	0	2	Fusobacterium nucleatum	0	0
39	2	2009	1	0	0	0	0	0	0	0	0	0	0	0	0	0	0	0	0	0	0	0	0	0	0	0	0	0	Upper_respiratory_tract	1	0	3.41	90.3	0.56	15.1	329	8.7	0.7	4.2	1.2	20	12	1	102.3	1	3	Fusobacterium nucleatum	0	0
25	2	2009	1	0	8	0	0	0	0	0	0	0	0	0	0	0	0	0	0	0	0	0	0	0	0	0	0	0	Skin_soft_tissue	0	22	8.47	80.6	1.18	12.2	208	9.2	0.7	4	0.7	14	11	1.24	17.9	0	0	Fusobacterium varium	1	2
49	1	2009	1	0	12	1	0	0	0	0	0	0	0	0	0	0	0	0	0	0	1	0	0	0	0	0	0	6	Intraabdominal	0	25	14.01	83.2	1.06	16.8	740	56.7	2.6	2.9	0.3	18	13	1.15	217.4	3	12	Fusobacterium sp.	0	0
66	1	2009	1	0	2	0	0	0	0	0	0	0	0	0	0	1	0	0	0	0	0	0	0	0	0	0	0	2	reproductive_organ	0	23	10.56	75.8	2.02	14.5	264	12.1	1.1	4.7	0.7	16	22	1.17	17.8	0	6	Fusobacterium sp.	1	3
42	2	2009	1	0	0	0	0	0	0	0	0	0	0	0	0	0	0	0	0	0	0	0	0	0	0	0	0	0	Intraabdominal	0	19	18.26	82.5	1.83	12.8	460	13.8	0.7	4.1	0.9	34	28	1.2	145.3	0	1	Fusobacterium nucleatum	0	0
16	2	2009	1	0	7	0	0	0	0	0	0	0	0	0	0	0	0	0	0	0	0	0	0	0	0	0	0	0	UTI	1	14	12.69	89.7	0.73	12.7	256	6.3	0.74	5.1	0.8	15	9	1.16	87.5	0	3	Fusobacterium nucleatum	0	0
28	1	2009	1	0	8	0	0	0	0	0	0	0	0	0	0	0	0	0	0	0	0	0	0	0	0	0	0	0	Upper_respiratory_tract	0	13	12.61	80.4	1.57	11.7	296	15	0.96	4.6	1.1	40	24	1.14	160	0	1	Fusobacterium necrophorum	0	0
35	1	2009	0	0	74	0	0	0	0	0	0	0	0	0	0	0	0	0	0	0	0	0	0	0	0	0	1	0	CNS	0	54	7.01	43.8	2.82	12	199	11.3	1.12	3.8	0.5	42	56	0.9	7.9	0	0	Fusobacterium nucleatum	1	1
27	1	2009	1	0	4	0	0	0	0	0	0	0	0	0	0	0	0	0	0	0	0	0	0	0	0	0	0	0	Upper_respiratory_tract	0	4	15.36	80.7	2.17	12.3	351	11	0.9	4.5	1.2	39	100	1.05	105.1	0	2	Fusobacterium nucleatum	1	1
65	2	2009	1	1	47	0	0	0	0	0	1	0	1	0	0	1	1	0	0	1	0	0	0	0	0	0	0	6	Skin_soft_tissue	0	35	18.52	89.3	0.81	12.5	335	19.1	1	3	0.4	15	12	1.21	264.1	1	17	Fusobacterium mortiferum	1	3
22	1	2009	0	1	29	0	0	0	1	0	0	0	0	0	0	0	0	0	0	0	0	0	0	0	0	0	0	0	pulmonary	0	28	15.25	71.8	2.4	16.1	503	12.8	0.6	2.5	0.7	30	27	1.9	164.1	1	23	Fusobacterium sp.	0	0
18	1	2009	1	0	0	0	0	0	0	0	0	0	0	0	0	0	0	0	0	0	0	0	0	0	0	0	0	0	Upper_respiratory_tract	0	22	7.9	66.3	1.63	12.5	294	11	0.86	4	0.6	15	21	1.03	99.8	0	0	Fusobacterium sp.	1	1
57	1	2009	1	0	0	0	0	0	0	0	0	0	0	0	0	1	0	0	0	0	0	0	0	0	0	0	0	1	Upper_respiratory_tract	0	10	16.57	85.7	1.41	12.5	183	11.4	0.86	4.4	1.4	48	36	0.97	31.9	1	4	Fusobacterium nucleatum	1	3
60	1	2009	1	0	11	0	0	0	0	0	0	0	0	0	0	0	0	0	0	0	0	0	0	0	0	0	0	2	Intraabdominal	1	17	6.73	93.8	0.31	12	179	11.6	0.86	4.2	0.3	17	15	0.95	1.74	0	3	Fusobacterium varium	0	0
23	1	2010	1	0	30	0	0	0	0	0	0	0	0	0	0	0	0	0	0	0	0	0	0	0	0	0	0	0	Upper_respiratory_tract	1	14	17.4	84.7	1.17	12.3	281	16.2	0.93	4.1	0.4	14	10	0.97	46.7	0	1	Fusobacterium necrophorum	0	0
48	2	2010	1	0	7	0	0	0	0	0	0	0	0	0	0	0	0	0	0	0	1	0	0	0	0	0	0	2	Upper_respiratory_tract	1	15	14.65	92.7	0.6	12.3	245	11	0.73	3.6	0.5	35	36	1.09	245.7	0	7	Fusobacterium necrophorum	0	0
30	1	2010	1	0	0	0	0	0	0	0	0	0	0	0	0	0	0	0	0	0	0	0	0	0	0	0	0	0	Upper_respiratory_tract	0	22	14.36	85.3	1.03	12.6	311	12.3	1.05	4.4	0.8	45	22	1.09	102.9	0	1	Fusobacterium sp.	1	1
79	2	2010	1	0	6	0	0	0	0	0	1	0	0	0	0	1	1	0	0	0	1	0	0	0	0	0	0	8	Upper_respiratory_tract	0	17	23.14	83.7	2.75	12.5	210	9.7	0.8	3.7	0.6	49	24	1.07	57	0	10	Fusobacterium sp.	1	1
80	1	2010	1	0	9	0	0	0	0	0	0	0	0	1	0	1	1	0	0	0	1	0	0	0	0	0	0	12	pulmonary	1	14	16.02	78.1	0.9	14.4	321	23.7	0.86	2.8	0.3	45	70	1.12	99.08	2	7	Fusobacterium sp.	0	0
59	2	2010	0	0	13	0	0	0	0	0	0	0	0	0	0	1	0	0	0	0	0	0	0	0	0	0	0	1	Intraabdominal	1	13	9.02	84.2	0.88	12.4	179	13.3	0.72	3.7	0.8	25	23	1.1	101.93	0	3	Fusobacterium nucleatum	0	0
41	1	2010	1	0	30	0	0	0	0	0	0	0	0	0	0	0	0	1	0	0	0	0	0	0	0	0	0	1	Intraabdominal	1	44	2.67	49.6	1.13	12.3	89	18.8	1.79	3.8	3.6	155	290	1.31	339.61	6	13	Fusobacterium sp.	1	2
48	1	2011	1	0	4	0	0	0	0	0	0	0	0	0	0	0	0	0	0	0	0	0	0	0	0	0	0	0	Upper_respiratory_tract	0	25	11.07	67.7	2.11	11.7	252	12.8	0.69	4.3	0.5	21	16	1.04	44	0	7	Fusobacterium necrophorum	1	2
36	1	2011	1	0	7	0	0	0	0	0	0	0	0	0	0	0	0	0	0	0	0	0	0	0	0	0	0	0	Upper_respiratory_tract	0	13	20.67	81.3	2.65	13.4	266	9.6	0.87	4.6	0.7	15	14	0.92	42.96	0	4	Fusobacterium nucleatum	1	1
13	2	2011	1	0	4	0	0	0	0	0	0	0	0	0	0	0	0	0	0	0	0	0	0	0	0	0	0	0	Upper_respiratory_tract	0	25	16.77	72.2	2.81	11.3	276	10.7	0.45	3.9	0.4	16	9	1.03	31.7	0	3	Fusobacterium necrophorum	0	0
53	1	2011	0	0	11	0	1	0	0	1	0	0	0	0	0	0	0	0	0	0	1	0	0	0	0	0	0	7	Intraabdominal	0	0	9.24	86.2	0.58	18	81	9.4	0.32	2	2.1	69	18	1.1	101.7	4	6	Fusobacterium nucleatum	0	0
75	1	2011	0	0	66	0	1	0	0	1	0	0	0	0	0	0	0	1	0	0	1	0	0	0	0	0	0	10	Intraabdominal	1	35	10.96	91.7	0.35	15.6	135	14.1	0.54	2.7	0.5	48	80	1.21	51.68	2	10	Fusobacterium sp.	0	0
52	2	2011	1	1	58	0	0	0	0	0	0	0	0	0	0	1	0	0	0	0	0	0	0	0	0	0	0	1	CNS	0	58	10.61	89.3	0.76	12.2	308	8.5	0.71	3.2	0.8	15	10	1.08	8.44	0	4	Fusobacterium nucleatum	1	1
18	1	2011	1	0	4	0	0	0	0	0	0	0	0	0	0	0	0	0	0	0	0	0	0	0	0	0	0	0	Upper_respiratory_tract	0	11	11.06	75.5	1.4	12.9	336	10.6	0.86	4.4	0.5	30	60	1.09	62.5	0	0	Fusobacterium nucleatum	1	1
78	1	2011	0	1	202	0	0	0	0	0	0	0	0	0	0	1	0	0	0	0	1	0	0	0	0	0	1	5	Intraabdominal	0	120	8.15	85.5	0.59	15.7	189	26.3	0.87	2.4	0.6	7	7	1.3	117.27	0	16	Fusobacterium necrophorum	1	3
44	1	2011	1	0	18	1	0	0	0	0	1	0	0	0	0	0	0	0	0	1	0	0	0	0	0	0	0	1	Skin_soft_tissue	1	25	16.66	94.6	0.39	14.1	401	42	1.15	1.4	0.3	11	12	1.24	1.08	1	8	Fusobacterium sp.	0	0
18	1	2011	1	0	14	0	0	0	0	0	0	0	0	0	0	0	0	0	0	0	0	0	0	0	0	0	0	0	Intraabdominal	1	144	20.06	75.3	1.2	12.2	437	9.3	1.14	3.5	0.5	50	65	1.36	209.8	0	2	Fusobacterium nucleatum	1	1
65	1	2011	0	1	27	0	1	1	1	1	0	0	1	0	0	1	0	1	0	0	0	0	0	0	0	0	1	3	Intraabdominal	1	24	10.85	74.5	1.2	15.6	130	122.7	4.62	2.5	12.7	69	17	1.88	239.1	16	27	Fusobacterium mortiferum	1	2
3	2	2012	0	0	18	0	0	0	0	0	0	0	0	0	0	0	0	0	0	0	0	0	0	0	0	0	0	0	Intraabdominal	1	56	10.08	70.7	2.34	14.4	380	20	0.38	4.7	0.4	29	14	0.99	69.98	0	5	Fusobacterium sp.	0	0
34	1	2012	1	0	3	0	0	0	0	0	0	0	0	0	0	0	0	0	0	0	0	0	0	0	0	0	0	0	Upper_respiratory_tract	0	11	17.49	79.3	1.88	12.8	327	17.3	0.72	4.3	0.3	34	26	1.06	17.8	0	1	Fusobacterium necrophorum	1	2
70	2	2012	1	0	1	0	0	0	0	0	0	0	0	0	0	0	0	0	0	0	0	0	0	0	0	0	0	3	Upper_respiratory_tract	0	16	8.9	77.6	1.36	13.2	219	22.3	0.59	3.5	1.2	37	39	1.03	98.3	0	8	Fusobacterium nucleatum	1	1
27	2	2012	1	0	0	0	0	0	0	0	0	0	0	0	0	0	0	0	0	0	0	0	0	0	0	0	0	0	Upper_respiratory_tract	0	7	12.17	77.7	1.28	14	269	18.8	0.99	3.5	1.2	58	46	1.18	105.2	0	0	Fusobacterium nucleatum	0	0
34	1	2012	0	0	7	0	0	0	0	0	0	0	0	0	0	0	0	0	0	0	0	0	0	0	0	0	0	0	Intraabdominal	0	14	10.48	71.4	1.82	12.3	375	14.9	0.78	4.3	0.7	15	10	0.96	5.24	0	1	Fusobacterium varium	1	1
71	1	2012	0	0	22	0	0	0	0	0	0	0	0	0	0	0	0	0	0	0	1	0	0	0	0	0	1	5	Intraabdominal	0	14	16.15	89.2	0.9	12.8	391	17.1	0.74	2.3	1.6	15	10	1.31	308.95	2	9	Fusobacterium nucleatum	1	3
55	2	2012	0	0	15	0	0	0	0	0	0	0	0	0	0	0	0	0	0	0	0	0	0	0	0	0	1	1	Upper_respiratory_tract	0	22	11.15	70.5	2.37	12.9	501	4.8	0.42	3.5	0.3	26	13	1.06	13.05	1	6	Fusobacterium nucleatum	1	1
19	1	2012	1	0	6	1	0	0	0	0	0	0	0	0	0	0	0	0	0	0	0	0	0	0	0	0	0	0	Upper_respiratory_tract	0	47	12.51	70.4	2.02	11.9	315	14.5	0.79	4.9	0.8	19	18	1.01	81.3	0	1	Fusobacterium necrophorum	1	2
18	2	2012	1	0	1	0	0	0	0	0	0	0	0	0	0	0	0	0	0	0	0	0	0	0	0	0	0	0	Upper_respiratory_tract	0	12	17.66	82.6	1.75	12.9	296	9.3	0.81	4.1	0.5	16	19	1.15	84.9	0	3	Fusobacterium nucleatum	0	0
49	1	2012	1	0	16	0	0	0	0	1	0	0	0	1	0	0	0	0	0	0	0	0	0	0	0	0	0	1	Intraabdominal	0	31	18.42	88.1	1.19	13.5	381	24.3	1.35	2.9	0.8	54	48	1.38	290.15	5	7	Fusobacterium necrophorum	0	0
79	2	2012	0	0	25	0	1	0	0	0	0	0	0	0	0	1	0	0	0	0	1	0	0	0	0	0	0	9	unspecified	1	2	26.07	67.9	0.78	16.2	348	140.5	1.58	2.4	0.6	34	15	1.24	311.2	6	24	Fusobacterium nucleatum	0	0
27	1	2012	1	0	0	0	0	0	0	0	0	0	0	0	0	0	0	0	0	0	0	0	0	0	0	0	0	0	Upper_respiratory_tract	0	15	21.17	82.3	2.03	12.9	357	6.7	0.98	4.8	1.2	28	39	0.93	34.8	0	3	Fusobacterium nucleatum	1	1
53	1	2012	1	0	0	1	0	0	0	0	1	0	0	0	0	0	0	1	0	0	0	0	0	0	0	0	0	5	unspecified	1	3	7.05	83.4	0.83	18.4	145	8.4	0.74	3	3.4	45	25	1.42	2.9	1	5	Fusobacterium nucleatum	0	0
32	1	2012	1	0	14	0	0	0	0	0	0	0	0	0	1	0	0	0	0	0	0	0	1	0	0	1	0	2	Skin_soft_tissue	0	21	6.43	59	2.09	14.1	342	20.2	1.76	3.5	0.6	11	8	0.9	22.98	4	2	Fusobacterium nucleatum	0	0
62	1	2013	0	1	94	0	0	1	1	1	0	0	0	0	0	0	0	0	0	0	1	0	0	0	0	0	1	4	Intraabdominal	0	75	12.44	61.7	0.19	13.7	32	55.3	2.02	2.3	0.8	94	34	1.01	320	11	21	Fusobacterium mortiferum	1	3
19	2	2013	1	0	7	0	0	0	0	0	0	0	0	0	0	0	0	0	0	0	0	0	0	0	0	0	0	0	Upper_respiratory_tract	0	25	20.13	87.9	1.36	12.5	328	6.9	0.6	4.1	0.5	25	9	1	44.59	0	2	Fusobacterium nucleatum	0	0
20	1	2013	1	0	5	0	0	0	0	0	0	0	0	0	0	0	0	0	0	0	0	0	0	0	0	0	0	0	Upper_respiratory_tract	0	29	20.37	82.5	1.52	12.9	283	7.1	0.69	5.1	0.9	15	8	1.1	73.5	0	4	Fusobacterium nucleatum	1	2
55	1	2013	1	1	227	0	0	0	0	0	0	0	0	0	0	0	0	0	0	0	1	0	0	0	0	0	0	3	Intraabdominal	0	33	5.37	78.4	0.56	14.1	205	11.7	0.23	2.5	0.7	18	14	1.16	120	0	7	Fusobacterium varium	1	2
55	1	2013	1	0	14	0	0	0	0	0	0	0	0	0	0	0	0	0	0	0	0	0	0	0	0	0	0	1	Intraabdominal	1	41	5.7	85.4	0.7	12	112	17.7	1.32	4.1	3.7	86	92	1.26	278	5	9	Fusobacterium nucleatum	1	1
33	1	2013	1	0	3	0	0	0	0	0	0	0	0	0	0	0	0	0	0	0	0	0	0	0	0	0	0	0	Upper_respiratory_tract	0	13	12.58	69	2.83	12.2	285	13.3	0.62	4.6	1.3	14	12	1.09	127.5	0	0	Fusobacterium necrophorum	1	2
75	2	2013	0	0	21	0	0	0	0	0	1	0	1	0	0	1	0	0	0	0	1	0	0	0	0	0	1	11	Intraabdominal	1	9	10.59	82.6	0.95	18.2	132	13.1	0.62	2.5	0.7	22	22	1.25	103.9	1	8	Fusobacterium mortiferum	0	0
32	1	2014	1	0	5	0	0	0	0	0	0	0	0	0	0	0	0	1	0	0	0	0	0	0	0	0	0	0	Intraabdominal	1	9	1.38	43.8	0.87	11.9	158	14.2	1.08	4.3	1.3	22	21	1.19	174.7	2	10	Fusobacterium varium	1	1
77	1	2014	0	0	24	0	0	0	0	0	0	0	0	0	0	0	0	0	0	0	1	0	0	0	0	0	1	5	Intraabdominal	0	20	8.08	59.2	1.98	14.6	305	15.8	1.09	2.4	0.4	18	10	1.06	82.3	0	10	Fusobacterium mortiferum	1	3
78	1	2014	1	0	4	0	0	0	0	0	0	0	1	0	0	0	0	0	0	0	0	0	0	0	0	0	0	4	Intraabdominal	0	12	10.5	81.8	1.24	13.6	174	26.1	0.85	3.3	0.7	35	45	0.93	86.2	1	7	Fusobacterium varium	1	2
58	1	2014	1	0	11	0	0	1	0	0	1	0	0	0	1	1	0	1	0	0	0	0	0	0	0	0	0	4	Intraabdominal	0	21	5.82	80.7	0.78	12.1	178	28.8	6.25	2.6	0.4	14	5	0.94	83.2	6	10	Fusobacterium varium	1	3
26	1	2014	1	0	4	0	0	0	0	0	0	0	0	0	0	0	0	0	0	0	0	0	0	0	0	0	0	0	Upper_respiratory_tract	0	10	16.26	82.8	1.55	14	224	17.5	0.68	4.4	2.2	18	10	1.2	134.4	2	1	Fusobacterium necrophorum	1	2
45	2	2014	0	0	26	0	0	0	0	0	0	0	0	0	0	0	0	0	0	0	1	0	0	0	0	0	1	2	Intraabdominal	0	14	12.34	82.2	1.49	16.9	585	7.6	0.57	2.6	0.4	11	4	1.11	161.6	0	6	Fusobacterium sp.	1	2
38	1	2014	1	0	3	0	0	0	0	0	0	0	0	0	0	0	0	0	0	0	0	0	0	0	0	0	0	0	Upper_respiratory_tract	0	10	15.13	78.9	1.78	12.7	277	16.6	0.69	4.1	0.5	40	86	0.88	62.9	0	1	Fusobacterium necrophorum	1	1
52	1	2014	1	0	0	0	0	0	0	0	0	0	0	0	0	0	0	0	0	0	1	0	0	0	0	0	0	3	Upper_respiratory_tract	0	7	12.27	76.1	1.29	13.8	279	17.3	1.05	3.5	1.2	57	51	1.24	106.2	0	0	Fusobacterium nucleatum	1	1
35	2	2014	1	0	3	0	0	0	0	0	0	0	0	0	0	0	0	0	0	0	0	0	0	0	0	0	0	0	Upper_respiratory_tract	0	6	13.44	77.7	1.67	14.3	312	5.8	0.44	4.1	0.8	37	14	1.01	33.1	0	1	Fusobacterium necrophorum	1	2
47	1	2014	1	0	3	0	0	0	0	0	0	0	0	0	0	0	0	0	0	0	0	0	0	0	0	0	0	0	Upper_respiratory_tract	0	10	18.46	72.3	3.55	13	264	13.2	0.86	4.4	0.5	29	26	1.01	22.1	0	3	Fusobacterium necrophorum	0	0
55	2	2014	0	1	20	0	1	0	0	0	0	0	0	0	0	1	0	0	0	0	1	0	0	0	0	0	1	7	Intraabdominal	1	18	2.4	20	1.25	15.1	30	23.6	0.48	2.9	3.8	144	21	1.21	315.7	1	20	Fusobacterium mortiferum	1	2
54	2	2014	0	0	12	1	0	0	0	0	1	0	0	0	0	0	0	0	0	0	1	0	0	0	0	0	0	8	Intraabdominal	0	0	4.75	75.9	0.7	15.9	216	10.6	0.62	3.2	0.5	21	19	0.97	104.5	14	2	Fusobacterium mortiferum	1	1
26	1	2014	1	0	3	0	0	0	0	0	0	0	0	0	0	0	0	0	0	0	0	0	0	0	0	0	0	0	Upper_respiratory_tract	0	10	25.97	93.1	1.44	12.2	312	9.7	0.84	4.6	1.2	20	21	1.02	98.7	0	2	Fusobacterium necrophorum	1	1
79	1	2014	1	0	2	0	0	0	0	1	0	0	0	0	0	1	0	0	0	0	1	0	0	0	0	0	0	5	Intraabdominal	1	1	1.51	88.7	0.02	13.1	192	77.4	3.29	3.3	0.7	24	8	0.86	143	7	24	Fusobacterium nucleatum	0	0
19	1	2014	1	0	3	0	0	0	0	0	0	0	0	0	0	0	0	0	0	0	0	0	0	0	0	0	0	0	Upper_respiratory_tract	0	10	17.4	84.2	1.82	12	342	10.4	0.87	4.4	0.7	15	20	1.07	13.1	0	1	Fusobacterium necrophorum	1	1
28	1	2014	1	0	24	0	0	0	0	1	0	0	0	0	0	0	0	0	0	0	0	0	0	0	0	0	0	0	Upper_respiratory_tract	1	38	7.16	83	1.07	12.3	167	15.7	1.7	4.4	1.5	49	34	1.09	189.8	7	5	Fusobacterium necrophorum	0	0
35	2	2015	0	0	151	0	0	1	0	0	0	0	1	0	1	1	0	0	0	0	0	0	0	0	0	0	0	2	Intraabdominal	0	165	7.3	71.4	0.92	15	367	27	3.94	2	0.5	24	6	1.31	99.7	6	9	Fusobacterium varium	1	2
83	2	2015	1	1	26	0	1	1	1	1	0	0	0	0	0	1	0	0	0	0	0	0	0	0	0	0	1	4	Intraabdominal	1	23	12.06	92.1	0.48	17.6	98	47.3	0.95	2.8	2.7	34	17	1.17	88	10	23	Fusobacterium nucleatum	1	2
73	1	2015	0	1	107	0	1	1	1	1	0	0	0	1	1	1	0	0	0	0	0	1	0	0	0	1	1	6	Intraabdominal	0	88	11.9	74.6	1.61	14.8	69	48.2	5.62	2.5	1	34	5	0.92	99.5	9	22	Fusobacterium varium	0	0
26	2	2015	1	0	4	0	0	0	0	0	0	0	0	0	0	0	0	0	0	0	0	0	0	0	0	0	0	0	Upper_respiratory_tract	0	14	16.77	80.7	2.19	12	313	8.1	0.65	4.5	0.6	14	17	1	30.2	0	1	Fusobacterium necrophorum	0	0
30	2	2015	1	0	5	1	0	0	0	0	0	0	0	0	0	0	0	0	0	0	0	0	0	0	0	0	0	0	Upper_respiratory_tract	0	15	24.36	83.9	2.29	12.3	309	11.1	0.71	4.3	0.9	17	13	1.14	90.5	0	5	Fusobacterium necrophorum	0	0
45	1	2015	1	1	20	0	0	0	1	0	0	0	0	0	0	0	0	0	0	0	0	0	0	0	0	0	0	0	Upper_respiratory_tract	0	33	27.94	88.6	1.86	13	332	18.6	0.98	4.4	2.1	20	14	1.32	389.3	2	27	Fusobacterium necrophorum	1	1
48	2	2015	1	0	15	0	0	0	0	0	0	0	0	0	0	0	0	0	0	0	0	0	0	0	0	0	0	0	Intraabdominal	1	17	26.24	93.3	1.27	12.5	719	5.7	0.67	2.8	0.4	23	22	1.14	54.9	0	7	Fusobacterium nucleatum	1	1
52	2	2015	1	0	0	0	0	0	0	0	0	0	0	0	0	0	0	0	0	0	0	0	0	0	0	0	0	1	unspecified	1	7	4.08	79.7	0.71	11.9	154	18	0.67	3.7	0.3	28	14	1.03	0.4	0	7	Fusobacterium nucleatum	0	0
86	2	2015	1	0	12	1	0	1	0	0	0	1	1	0	1	1	0	0	0	0	0	0	0	0	0	0	0	7	Intraabdominal	1	35	4.49	65	1.35	20.4	54	7.4	2.11	2.5	0.8	39	12	1.33	15.9	8	14	Fusobacterium ulcerans	0	0
66	2	2015	0	1	25	1	0	0	0	0	0	0	0	0	0	1	0	0	0	0	0	0	0	0	0	0	1	2	Intraabdominal	0	42	15.67	90.2	0.75	17.3	630	16.2	0.56	3.2	0.3	21	34	1.06	51.7	2	15	Fusobacterium varium	1	1
68	2	2015	1	0	6	0	0	0	0	0	0	0	0	0	0	1	0	0	0	0	0	0	0	0	0	0	0	2	Upper_respiratory_tract	0	15	21.9	86.1	1.56	13.2	246	11.5	0.61	4.1	1.2	19	12	1.09	141	1	7	Fusobacterium necrophorum	1	2
19	1	2015	1	0	5	0	0	0	0	0	0	0	0	0	0	0	0	0	0	0	0	0	0	0	0	0	0	0	Upper_respiratory_tract	0	15	14.58	82.8	1.46	11.6	273	8.8	0.75	4.6	1.2	9	8	1.24	160.1	0	0	Fusobacterium necrophorum	0	0
23	2	2015	1	0	5	0	0	0	0	0	0	0	0	0	0	0	0	0	0	0	0	0	0	0	0	0	0	0	Upper_respiratory_tract	0	15	12.58	76.6	2.03	12	335	6.6	0.61	4.2	0.4	19	27	1.01	14.5	0	0	Fusobacterium necrophorum	0	0
57	1	2015	0	0	17	0	0	0	0	0	0	0	0	0	0	0	0	0	0	0	1	0	0	0	0	0	0	7	Intraabdominal	1	10	4.42	90.7	0.21	14.6	236	24	0.53	2.3	1.2	27	38	1.16	58.9	4	14	Fusobacterium nucleatum	0	0
19	1	2015	1	0	7	0	0	0	0	0	0	0	0	0	0	0	0	0	0	0	0	0	0	0	0	0	0	0	Upper_respiratory_tract	0	17	16.08	89.3	0.79	13.1	208	7.6	0.68	4.3	0.8	34	10	1.13	95.4	0	2	Fusobacterium necrophorum	1	2
33	1	2015	1	0	8	0	0	0	0	0	0	0	0	0	0	0	0	0	0	0	0	0	0	0	0	0	0	0	Upper_respiratory_tract	0	18	14.58	77.8	2.29	12.5	345	14.7	0.83	4	1.2	30	60	1.04	46.8	1	0	Fusobacterium necrophorum	1	1
33	2	2015	0	0	36	1	0	0	0	0	0	0	0	0	0	0	0	0	0	0	0	1	0	0	0	0	0	2	unspecified	1	8	0.36	1	0.35	12.1	45	10.3	0.58	3.8	0.5	7	9	1.05	42.5	3	9	Fusobacterium nucleatum	0	0
74	2	2015	1	0	31	0	0	0	0	0	1	0	0	0	0	0	0	0	0	0	0	0	0	0	0	0	1	4	Skin_soft_tissue	0	41	6.67	58.7	1.05	11.9	325	11	0.53	3.4	0.3	26	22	26.8	27.6	0	9	Fusobacterium nucleatum	1	3
34	2	2015	1	0	2	0	0	0	0	0	0	0	0	0	0	0	0	0	0	0	0	0	0	0	0	0	0	0	Skin_soft_tissue	0	24	5.73	68.4	1.33	12.1	303	7.7	0.55	3.8	0.3	19	11	1.04	7.1	0	2	Fusobacterium nucleatum	1	2
77	1	2015	1	0	0	0	0	0	0	0	0	0	0	0	0	0	0	0	0	0	0	0	0	0	0	0	0	3	Skin_soft_tissue	0	14	7.22	41.9	3.09	14.3	421	11.1	0.83	3.9	1.2	27	22	1	1.4	0	6	Fusobacterium nucleatum	0	0
18	1	2015	1	0	3	0	0	0	0	0	0	0	0	0	0	0	0	0	0	0	0	0	0	0	0	0	0	0	Upper_respiratory_tract	0	10	11.94	79.8	1.55	12.8	206	8.6	0.74	4.6	0.8	17	8	1.1	62.6	0	0	Fusobacterium necrophorum	1	2
19	1	2016	1	0	3	0	0	0	0	0	0	0	0	0	0	0	0	0	0	0	0	0	0	0	0	0	0	0	Upper_respiratory_tract	0	18	16.5	74	2.58	11.5	284	13.2	0.76	4.6	1.2	18	16	1.04	90.8	0	3	Fusobacterium necrophorum	0	0
49	1	2016	0	1	43	0	0	0	0	0	0	0	0	0	0	0	0	0	0	0	0	0	0	0	0	0	0	0	CNS	0	42	8.49	83.9	0.62	13.9	451	3.5	0.52	2.9	0.4	28	10	1.02	2.4	0	6	Fusobacterium nucleatum	0	0
42	2	2016	0	0	9	0	0	0	0	0	1	0	0	0	0	0	0	0	0	0	0	0	0	0	0	0	0	1	unspecified	1	5	9.58	67.9	2.15	12	257	11.7	0.7	4	0.3	26	21	0.86	20	0	0	Fusobacterium nucleatum	0	0
19	2	2016	1	0	7	0	0	0	0	0	0	0	0	0	0	0	0	0	0	0	0	0	0	0	0	0	0	0	Upper_respiratory_tract	1	21	6.46	89.5	0.37	13.8	156	13.3	0.77	3.8	1.5	23	15	0.95	207.3	0	5	Fusobacterium necrophorum	0	0
15	1	2016	1	0	45	0	0	0	0	0	0	0	0	0	0	0	0	0	0	0	0	0	0	0	0	0	0	0	CNS	1	88	15.61	85.3	1.48	12.5	370	10.2	0.94	3.7	0.7	65	123	1.16	54.2	0	4	Fusobacterium necrophorum	0	0
61	1	2016	1	0	8	0	0	0	0	1	0	0	0	0	0	0	0	0	0	0	1	0	0	0	0	0	0	8	unspecified	1	10	5.73	93.5	0.17	16	170	38.5	1.24	3	1.6	29	27	1.64	283.5	5	9	Fusobacterium sp.	0	0
63	1	2016	0	1	60	0	0	0	0	0	0	0	0	0	0	1	0	0	0	0	0	0	0	0	0	0	1	2	Intraabdominal	0	35	6.56	63	1.35	13.6	272	20.1	0.68	3.8	0.4	10	8	0.93	23	2	4	Fusobacterium varium	1	1
76	1	2016	0	0	22	0	0	0	0	0	0	0	0	0	0	1	0	0	0	0	1	0	0	0	0	0	0	9	Intraabdominal	1	16	8.99	75	0.92	12.9	304	59.3	2.15	2.8	2.3	76	76	1.22	65.1	5	14	Fusobacterium nucleatum	0	0
66	1	2016	0	0	45	0	1	0	0	1	0	1	0	0	0	0	0	0	0	0	1	0	0	0	0	0	0	8	unspecified	1	15	0.16	31.1	0.09	15.6	62	30.9	1.16	2.2	0.9	19	9	1.77	207.9	5	17	Fusobacterium nucleatum	1	1
49	1	2016	0	0	23	1	0	0	0	0	1	0	0	0	1	1	0	0	0	0	1	0	0	0	0	0	1	4	Intraabdominal	0	34	13.37	73.1	2.26	13.8	442	12.6	2.5	3.3	0.3	14	39	0.98	11.7	2	10	Fusobacterium varium	1	1
73	1	2016	0	0	11	0	0	0	0	0	0	0	0	0	0	0	0	0	0	0	1	0	0	0	0	0	1	5	Intraabdominal	0	17	7.92	78.5	0.77	13.2	238	11.9	0.87	3.3	1.3	26	26	1.05	89.6	0	5	Fusobacterium varium	1	1
76	1	2016	0	1	15	0	1	0	0	1	0	0	0	0	0	0	0	0	0	0	1	0	0	0	0	0	1	9	Intraabdominal	0	9	13.53	93.2	0.4	15.2	156	28.1	0.91	2.1	2.8	17	7	0.96	74.7	6	11	Fusobacterium varium	1	2
61	1	2016	1	0	5	0	0	0	0	0	0	0	0	0	0	0	0	0	0	0	1	0	0	0	0	0	0	4	Intraabdominal	1	19	10.17	68.4	1.81	19	225	7.9	0.83	4.1	0.5	21	7	0.93	9.3	0	6	Fusobacterium mortiferum	1	2
55	1	2016	0	1	174	0	0	0	0	0	0	0	0	0	0	1	0	0	0	0	1	0	0	0	0	0	1	3	Intraabdominal	0	74	7.81	71.4	1.33	13.6	207	20.7	1.96	2.8	1.2	25	11	1.24	127.2	2	9	Fusobacterium ulcerans	1	1
74	1	2016	0	0	15	0	1	0	0	1	0	0	0	0	0	1	0	0	0	0	1	0	0	0	0	0	0	9	Intraabdominal	1	5	15.68	84	1.6	17.2	253	49.1	0.76	2.5	1.2	25	18	1.03	61.9	1	9	Fusobacterium sp.	0	0
79	1	2016	1	0	16	0	0	0	0	0	0	0	0	1	1	1	0	0	0	0	1	0	0	0	0	0	1	6	Intraabdominal	0	18	12.92	90.7	0.61	12.4	187	16.7	1.39	3	0.8	20	17	1.13	107.7	2	6	Fusobacterium varium	1	2
63	1	2016	1	1	22	0	0	0	1	1	0	0	1	1	0	1	0	0	0	0	0	1	0	0	0	0	1	5	pulmonary	0	20	7.92	81.3	1.07	14	215	9.7	0.44	3.3	1.7	38	14	1.13	42.1	7	21	Fusobacterium varium	1	3
53	2	2016	1	0	11	0	0	0	0	0	0	0	0	0	0	0	0	0	0	0	0	0	0	0	0	0	0	1	Intraabdominal	0	7	12.34	77.5	1.73	12.8	686	17.1	0.73	3.5	0.3	10	8	1.11	136.6	0	3	Fusobacterium nucleatum	1	1
40	1	2016	1	0	18	0	0	0	0	0	0	0	0	0	0	0	0	0	0	0	0	0	0	0	0	0	0	0	Upper_respiratory_tract	1	32	25	89	1.08	12.7	124	68.1	2.18	3.5	4.5	50	32	0.95	244	6	8	Fusobacterium necrophorum	0	0
27	2	2016	1	0	1	0	0	0	0	0	0	0	0	0	0	0	0	0	0	0	0	0	0	0	0	0	0	0	reproductive_organ	0	7	14.24	82.9	1.33	13.2	229	12.6	0.63	4.6	1	25	11	1.19	26.3	0	0	Fusobacterium necrophorum	1	1
47	1	2016	0	0	16	0	0	0	0	0	0	0	0	0	0	0	0	1	0	0	1	0	0	0	0	0	1	3	Intraabdominal	0	17	15.49	80.5	1.52	12.5	192	7.1	0.94	3.2	0.8	20	32	1.13	222.6	0	7	Fusobacterium necrophorum	1	2
55	1	2016	1	0	8	0	0	0	0	0	0	0	0	0	0	0	0	0	0	0	0	0	0	0	0	0	0	1	Intraabdominal	0	12	18.51	87.5	0.85	12.2	385	14.6	0.84	3.4	0.7	23	26	1.14	211.1	0	5	Fusobacterium mortiferum	1	1
25	1	2017	1	0	16	0	0	0	0	0	0	0	0	0	0	0	0	0	0	0	0	0	0	0	0	0	0	0	pulmonary	0	14	8.46	60.7	2.27	12.1	479	7.6	0.79	3.7	0.3	49	81	1.11	20.9	0	4	Fusobacterium sp.	1	1
82	1	2017	1	0	1	0	1	0	1	1	0	0	0	0	0	0	0	0	0	0	0	0	0	0	0	0	0	4	unspecified	1	1	6.76	23	5	14.1	82	14.5	1.23	2.8	0.4	94	42	1.2	0.4	14	28	Fusobacterium necrophorum	0	0
33	1	2017	1	0	5	0	0	0	0	0	0	0	0	0	0	0	0	0	0	0	0	0	0	0	0	0	0	0	Upper_respiratory_tract	0	16	19.78	85.4	1.41	13.3	246	17	1.4	4.7	0.6	16	12	1.1	72.8	0	1	Fusobacterium necrophorum	1	1
70	1	2017	0	0	36	0	0	0	0	0	0	0	0	0	0	1	1	0	0	0	1	0	0	0	0	0	1	6	Intraabdominal	0	30	7.83	88.6	0.55	12.5	119	27.2	0.94	3.4	1.3	24	35	1.09	238.3	4	8	Fusobacterium necrophorum	1	2
22	1	2017	1	0	3	0	0	0	0	0	0	0	0	0	0	0	0	0	0	0	0	0	0	0	0	0	0	0	Upper_respiratory_tract	0	10	17.11	66.1	4.35	11.8	410	15.6	0.93	4.6	0.6	18	25	1.13	24	0	3	Fusobacterium necrophorum	0	0
62	1	2017	0	0	252	0	0	0	0	0	0	0	0	0	0	1	0	0	0	0	0	0	0	0	0	0	0	2	Skin_soft_tissue	0	77	15.05	62.2	2.36	13.9	265	24.9	0.73	2.8	0.3	32	29	1.17	87.5	0	4	Fusobacterium varium	1	2
41	1	2017	0	0	23	0	0	0	0	0	0	0	0	0	0	0	0	1	0	0	1	0	0	0	0	0	1	2	Intraabdominal	0	17	8.19	64.5	1.85	11.8	282	10.2	0.85	2.8	0.5	24	19	1.13	14.8	0	3	Fusobacterium necrophorum	1	1
35	1	2017	1	0	1	0	0	0	0	0	0	0	0	0	0	0	0	0	0	0	1	0	0	0	0	0	1	2	Intraabdominal	0	7	4.52	56.3	1.42	13.3	340	16.5	0.78	3.3	0.3	80	162	1.09	51.1	0	0	Fusobacterium varium	1	1
26	2	2017	1	0	3	0	0	0	0	0	0	0	0	0	0	0	0	0	0	0	0	0	0	0	0	0	0	0	Upper_respiratory_tract	0	10	14.19	75.5	2.37	11.8	368	7.6	0.65	4.3	0.3	19	15	1.07	28.4	0	0	Fusobacterium necrophorum	1	2
41	1	2017	1	0	1	1	0	0	0	0	0	0	0	0	0	0	0	0	0	0	0	0	0	0	0	0	0	0	Upper_respiratory_tract	1	15	13.2	84	1.02	12.1	197	17	0.8	3.4	0.4	46	71	1.23	111	1	3	Fusobacterium necrophorum	0	0
26	2	2017	1	0	0	0	0	0	0	0	0	0	0	0	0	0	0	0	0	0	0	0	0	0	0	0	0	0	Upper_respiratory_tract	0	11	18.81	84.7	1.65	12	298	8.4	0.59	3.8	0.7	23	19	1.15	164.4	0	3	Fusobacterium necrophorum	1	2
61	1	2017	1	0	21	0	0	0	0	0	0	0	0	0	0	0	0	0	0	0	1	0	0	0	0	0	1	4	Intraabdominal	0	34	13.69	76.2	1.86	16.7	439	13.7	0.66	3.5	0.6	18	12	1.17	149.2	0	3	Fusobacterium mortiferum	1	1
60	2	2017	1	0	13	0	0	0	0	0	0	0	0	0	0	0	1	0	0	0	0	0	0	0	0	0	0	3	Upper_respiratory_tract	0	28	5.95	73.5	0.97	12.6	306	12.4	0.33	3.8	0.3	19	11	1.03	2	0	7	Fusobacterium nucleatum	0	0
84	1	2017	0	1	59	0	1	1	1	1	0	0	0	0	1	1	0	0	0	1	0	0	0	0	0	0	1	7	Intraabdominal	0	59	4.58	79.2	0.69	16.1	65	33.6	1.58	2.9	21.1	30	11	1.46	50.8	15	27	Fusobacterium varium	1	2
55	1	2017	0	1	15	0	0	0	0	0	0	0	1	0	0	1	0	0	0	0	1	0	0	0	0	0	1	8	Intraabdominal	1	10	3.02	71.9	0.46	24.7	267	14.6	0.86	3.6	1.5	23	15	0.92	213.5	1	14	Fusobacterium nucleatum	0	0
56	1	2017	0	0	16	0	0	0	0	0	0	0	0	0	0	1	0	0	0	0	1	0	0	0	0	0	1	3	Intraabdominal	0	16	6.03	61.3	1.47	11.9	257	9.5	0.82	3.9	0.4	19	22	1.14	50.7	0	3	Fusobacterium varium	1	3
25	1	2017	1	0	2	0	0	0	0	0	0	0	0	0	0	0	0	0	0	0	0	0	0	0	0	0	0	0	Upper_respiratory_tract	0	10	19.87	84	1.93	12.4	277	8.4	0.87	4.6	0.9	18	27	1.03	20.6	0	2	Fusobacterium necrophorum	1	1
82	1	2017	1	0	1	0	0	0	0	0	0	0	0	0	0	1	1	0	0	0	0	0	0	0	0	0	0	5	unspecified	1	3	8.17	89.9	0.6	15	330	19.7	0.58	3.3	0.6	14	12	0.91	11.1	0	8	Fusobacterium nucleatum	0	0
51	2	2017	1	0	7	0	0	0	0	0	1	0	0	0	0	1	0	0	0	0	0	0	0	0	0	0	0	1	Intraabdominal	0	15	10.71	60.9	2.58	15.4	290	13.3	0.55	4	0.5	42	21	1.11	7.5	0	6	Fusobacterium nucleatum	0	0
53	1	2017	0	0	11	0	0	0	0	0	1	0	0	0	0	1	0	0	0	0	1	0	0	0	0	0	1	8	Intraabdominal	0	13	8.85	85.3	0.59	12.9	181	7	0.54	3.7	1.2	37	73	1.14	68.3	0	4	Fusobacterium varium	1	3
24	2	2017	1	0	4	0	0	0	0	0	0	0	0	0	0	0	0	0	0	0	0	0	0	0	0	0	0	0	Upper_respiratory_tract	0	11	13.54	84.5	1.35	13.8	322	10.1	0.56	4	0.5	12	10	1.44	143.3	0	2	Fusobacterium necrophorum	1	1
60	1	2017	1	0	19	1	0	0	0	0	1	0	0	0	0	0	0	1	0	0	0	0	0	0	0	0	0	6	unspecified	1	34	19.44	85.1	1.07	12.4	146	30.4	0.71	3.6	1.4	32	26	1.07	219.4	2	4	Fusobacterium nucleatum	0	0
67	1	2017	0	1	61	0	0	0	0	1	1	0	0	0	0	1	0	0	0	0	1	0	0	0	0	0	1	9	Intraabdominal	0	50	8.65	76.2	0.53	16.1	207	12.9	0.41	2.4	4.3	22	16	1.49	132.6	3	14	Fusobacterium mortiferum	1	3
30	1	2017	1	0	3	0	0	0	0	0	0	0	0	0	0	0	0	0	0	0	0	0	0	0	0	0	0	0	Upper_respiratory_tract	0	13	22.47	83.8	1.39	12.3	331	13.4	0.78	4.4	1.7	18	21	1.09	303.5	1	6	Fusobacterium necrophorum	1	1
66	1	2017	1	1	50	0	0	0	0	0	0	0	0	0	0	1	0	0	0	0	0	0	0	0	0	0	0	2	CNS	0	80	14.04	81.1	1.88	12.4	336	20.4	0.91	4.1	1.1	16	18	0.98	14.1	0	6	Fusobacterium nucleatum	0	0
26	1	2017	1	0	0	0	0	0	0	0	0	0	0	0	0	0	0	0	0	0	0	0	0	0	0	0	0	0	Skin_soft_tissue	0	7	12.22	79.3	1.29	13.8	263	17.9	1.03	3.5	1.2	54	48	1.24	103.9	0	0	Fusobacterium sp.	1	1
31	2	2017	1	0	5	0	0	0	0	0	0	0	0	0	0	0	0	0	0	0	0	0	0	0	0	0	0	0	Upper_respiratory_tract	0	12	23.33	91.1	1.05	13.8	232	5.6	0.5	4.1	1.2	33	7	1.09	41.3	1	5	Fusobacterium necrophorum	1	2
79	1	2017	0	0	36	0	0	0	0	0	0	0	0	0	0	0	0	0	0	0	1	0	0	0	0	0	0	3	Intraabdominal	0	35	6.52	62.3	1.73	13.8	403	7.1	0.83	2.8	0.3	18	10	1.09	96.5	0	2	Fusobacterium varium	1	3
48	1	2017	1	1	19	0	0	0	1	1	0	0	0	0	0	0	0	1	0	0	0	0	0	0	0	0	0	3	unspecified	1	13	17.26	81	2.06	15	171	51.3	2.31	2.8	1.6	205	60	2.06	2.1	10	34	Fusobacterium varium	0	0
62	1	2017	1	0	168	0	1	0	0	1	0	0	0	1	0	0	0	0	0	0	1	0	0	0	0	0	0	9	Intraabdominal	0	21	11.32	89.4	0.57	15	131	10.5	0.27	1.9	1.4	24	19	1.26	200	3	14	Fusobacterium varium	1	1
25	2	2017	1	0	3	0	0	0	0	0	0	0	0	0	0	0	0	0	0	0	0	0	0	0	0	0	0	0	Upper_respiratory_tract	0	12	23.41	91.2	1.04	12.3	368	9.5	0.83	4.1	1.2	31	27	1.27	103	0	2	Fusobacterium necrophorum	0	0
65	1	2017	0	0	20	1	0	0	0	0	1	0	0	0	0	1	0	1	0	0	1	0	0	0	0	0	1	6	Intraabdominal	0	48	9.21	81.2	0.78	13.3	243	18.1	0.65	3	2	36	49	1.07	203.5	1	6	Fusobacterium varium	1	1
53	1	2017	0	0	15	0	0	0	0	0	0	0	1	0	0	1	0	0	0	0	1	0	0	0	0	0	1	3	Intraabdominal	0	39	6.65	84.5	0.38	17.9	142	11.2	0.61	3.1	0.4	25	16	1.14	96.2	1	7	Fusobacterium varium	1	2
42	2	2018	0	0	16	0	0	0	0	0	0	0	0	0	0	0	0	0	0	0	1	0	0	0	0	0	1	2	Intraabdominal	0	12	3.57	49.8	1.08	14.4	254	10.7	0.58	3.9	0.4	15	6	1.09	3.3	0	4	Fusobacterium ulcerans	1	2
31	1	2018	1	0	8	0	0	0	0	0	0	0	0	0	0	0	0	0	0	0	0	0	0	0	0	0	0	0	Upper_respiratory_tract	0	28	15.05	82	1.41	11.8	356	11	0.95	4.3	1.2	24	50	1.05	52.7	1	5	Fusobacterium necrophorum	0	0
62	1	2018	0	1	25	0	0	0	0	1	0	0	0	0	0	1	0	0	0	0	0	1	0	0	0	0	0	4	Intraabdominal	1	21	9.33	95.6	0.24	17.6	149	22.1	1.84	3.6	0.5	92	86	1.09	45.9	2	14	Fusobacterium mortiferum	1	1
19	1	2018	1	1	4	0	0	0	0	0	0	0	0	0	0	0	0	0	0	0	0	0	0	0	0	0	0	0	Upper_respiratory_tract	0	11	22.69	87	1.32	11.7	307	8.3	1.03	4.6	1.6	18	15	1.2	116.5	1	2	Fusobacterium necrophorum	0	0
71	1	2018	0	0	11	0	0	0	0	0	0	0	0	0	0	1	0	1	0	0	1	0	0	0	0	0	1	6	Intraabdominal	0	35	6.92	79.3	0.65	12.9	237	11	0.64	2.4	0.4	41	22	1.31	172.8	0	9	Fusobacterium sp.	1	3
31	1	2018	0	0	33	0	0	0	0	0	0	0	0	0	0	0	0	0	0	0	1	0	0	0	0	0	0	2	Intraabdominal	1	27	10.2	85.8	1.33	14.2	300	4.3	0.67	3.8	0.3	11	11	1.15	13.6	0	1	Fusobacterium varium	1	1
62	2	2018	1	0	1	0	1	0	1	1	0	0	0	0	0	0	0	0	0	0	1	0	0	0	0	0	0	8	unspecified	1	1	1.13	29	0.58	13.2	352	34.1	1.43	4.1	0.5	47	24	1.26	67.7	7	23	Fusobacterium nucleatum	0	0
42	2	2018	1	1	25	1	0	0	1	1	0	0	0	0	0	0	0	0	0	0	0	0	0	0	0	0	0	0	unspecified	1	16	10.98	21.3	7.8	12.5	161	9.8	1.01	3.4	0.4	43	33	1.05	0.2	8	34	Fusobacterium nucleatum	1	2
56	1	2018	0	1	53	1	0	0	0	0	0	0	0	0	0	0	0	0	0	0	1	0	0	0	0	0	1	7	Intraabdominal	0	17	11.99	73.3	1.74	18.9	446	13.3	0.28	2.6	0.2	73	52	1.29	58.1	0	7	Fusobacterium sp.	1	2
65	1	2018	0	1	87	0	0	0	1	0	1	0	0	0	0	1	0	0	0	0	1	0	0	0	0	0	1	5	Intraabdominal	0	97	9.96	68	1.38	15.9	496	16.9	0.82	2.9	0.5	13	5	1.37	106.7	7	13	Fusobacterium varium	1	3
52	1	2018	1	0	16	0	0	0	0	0	1	0	0	0	0	0	0	1	0	0	0	0	1	0	0	1	0	3	unspecified	1	23	6.89	89.3	0.42	13.1	91	16.3	0.74	2.6	2.2	45	48	1.11	114.5	4	17	Fusobacterium nucleatum	1	2
25	2	2018	1	0	4	0	0	0	0	0	0	0	0	0	0	0	0	0	0	0	0	0	0	0	0	0	0	0	Upper_respiratory_tract	0	14	16.51	78.6	1.74	12.7	299	11.2	0.68	4.6	1	22	11	1.06	67.6	0	1	Fusobacterium necrophorum	0	0
57	2	2018	0	0	13	1	0	0	0	0	0	0	0	0	0	0	0	0	0	0	1	0	0	0	0	0	0	7	Intraabdominal	0	12	9	85.3	1.05	18.5	139	4.8	0.29	3.4	0.7	15	10	1.22	224	1	10	Fusobacterium mortiferum	1	3
53	2	2018	0	1	20	0	1	1	1	1	0	0	0	0	0	0	0	0	0	0	1	0	0	0	0	0	1	7	Intraabdominal	0	20	29	90.9	1.41	17.7	253	35.1	0.65	2.6	1.4	39	22	1.2	127.5	7	19	Fusobacterium varium	1	2
18	1	2018	1	0	1	0	0	0	0	0	0	0	0	0	0	0	0	0	0	0	0	0	0	0	0	0	0	0	Upper_respiratory_tract	0	7	22.71	85.2	1.79	12.5	287	17.2	0.8	4.5	0.7	14	17	1.06	26.8	0	2	Fusobacterium necrophorum	1	1
62	1	2018	0	1	28	0	0	0	0	0	0	0	1	0	0	1	1	0	0	0	1	0	0	0	0	0	1	5	Intraabdominal	0	33	9.51	90.2	0.52	15.8	280	16.7	0.64	2.4	0.8	46	17	1.36	393.2	2	10	Fusobacterium varium	1	3
27	1	2018	1	0	3	0	0	0	0	0	0	0	0	0	0	0	0	0	0	0	0	0	0	0	0	0	0	0	Upper_respiratory_tract	0	11	15.7	83.5	1.33	12.1	265	17.3	1.03	4.7	1.1	13	13	1.16	123	0	3	Fusobacterium necrophorum	1	1
65	2	2018	1	0	16	0	0	0	0	1	0	0	0	0	0	1	0	1	0	0	0	0	0	1	0	1	0	3	unspecified	1	17	7.98	93.8	0.37	15.8	241	13.6	0.76	4	0.5	41	21	0.94	67.2	0	0	Fusobacterium nucleatum	0	0
25	1	2018	1	0	1	0	0	0	0	0	0	0	0	0	0	0	0	0	0	0	0	0	0	0	0	0	0	0	Skin_soft_tissue	0	12	14.9	77.8	2.1	12.4	292	10.9	0.81	4.2	0.6	27	61	0.96	28.9	0	0	Fusobacterium sp.	1	1
44	1	2018	1	0	4	0	0	0	0	0	0	0	0	0	0	1	0	0	0	0	0	0	0	0	0	0	0	0	Upper_respiratory_tract	0	11	10.91	77.2	1.69	12.3	285	14.4	1.07	4.5	1	23	16	1.1	81.8	0	3	Fusobacterium necrophorum	1	1
24	1	2018	1	0	4	0	0	0	0	0	0	0	0	0	0	0	0	0	0	0	0	0	0	0	0	0	0	0	Upper_respiratory_tract	0	10	19.18	89.3	1.06	12.6	364	13.1	0.93	4.5	0.7	11	12	1.18	144.3	0	4	Fusobacterium necrophorum	1	2
28	2	2018	1	0	3	0	0	0	0	0	0	0	0	0	0	0	0	0	0	0	0	0	0	0	0	0	0	0	Upper_respiratory_tract	0	10	15.39	80	1.84	12.8	367	12.9	0.56	3.9	0.6	12	8	1.09	29.6	0	3	Fusobacterium necrophorum	0	0
41	2	2018	0	0	11	0	1	0	0	1	0	0	0	0	0	0	0	0	0	0	1	0	0	0	0	0	0	6	unspecified	1	3	22.4	94.7	0.56	17.7	342	13	0.27	2.6	0.3	34	12	0.97	31.6	0	11	Fusobacterium nucleatum	0	0
51	1	2018	0	0	10	0	0	0	0	0	0	0	0	0	0	0	0	0	0	0	1	0	0	0	0	0	1	3	Intraabdominal	0	13	10.41	77.3	1.26	11.6	182	8.9	1.04	3.8	1	14	14	1.21	20.2	0	5	Fusobacterium varium	1	2
34	1	2018	1	0	4	0	0	0	0	0	0	0	0	0	0	0	0	0	0	0	0	0	0	0	0	0	0	0	Upper_respiratory_tract	0	14	18.51	89	1.21	12.8	364	6.1	0.86	4.4	0.6	24	22	0.95	21.2	0	1	Fusobacterium necrophorum	1	2
71	1	2018	0	1	99	0	1	1	1	1	0	0	0	0	0	0	0	0	0	0	1	0	0	0	0	0	1	5	Skin_soft_tissue	0	68	7.29	77.9	0.78	13.7	306	15.6	0.6	1.9	1.3	25	37	1.59	214.3	1	7	Fusobacterium mortiferum	1	2
71	1	2018	0	0	34	0	0	0	0	0	1	0	0	0	1	1	0	0	0	0	1	0	0	0	0	0	1	7	Intraabdominal	0	35	15.38	89.9	0.36	16.2	223	17.4	1.66	2.8	0.5	22	8	1.24	237.1	1	10	Fusobacterium varium	1	3
43	1	2018	0	0	62	0	1	0	0	1	1	0	0	0	0	0	0	0	0	0	1	0	0	0	0	0	0	7	Intraabdominal	1	48	10.84	95.6	0.19	14.6	338	20.2	0.6	3.1	1.9	43	24	1.11	68.6	1	9	Fusobacterium sp.	1	2
33	1	2018	0	0	39	0	0	0	0	0	0	0	0	0	0	0	0	0	0	0	0	0	0	0	0	0	1	0	Intraabdominal	0	53	5.26	56.2	1.7	13.2	215	16.2	0.81	3.9	0.6	33	50	1.13	1.2	0	0	Fusobacterium varium	1	1
41	1	2018	0	0	75	0	0	0	0	0	0	0	0	0	0	0	0	0	0	0	0	0	0	0	1	0	1	0	Intraabdominal	0	82	10.14	82.2	0.78	13.8	524	6.8	0.65	3.5	0.5	19	23	1.03	57.1	0	2	Fusobacterium varium	1	1
78	1	2018	0	1	19	0	0	0	0	1	1	0	0	0	1	1	0	1	0	0	1	0	0	0	0	0	1	8	Intraabdominal	0	26	5.85	89.6	0.27	14.2	104	12	1.29	3.4	0.3	15	9	1.25	183.7	3	9	Fusobacterium varium	1	2
64	1	2018	1	0	7	0	0	0	0	0	0	0	0	0	0	0	0	0	0	0	1	0	0	0	0	0	0	4	Intraabdominal	0	14	13.33	85	0.85	12.9	285	20.4	0.91	3.7	0.8	43	54	1.03	183.9	0	6	Fusobacterium varium	1	2
80	2	2019	1	0	47	0	0	0	0	0	1	0	0	0	1	1	0	0	0	0	1	0	0	0	0	0	0	7	Skin_soft_tissue	0	27	7.31	73.3	0.91	13.2	138	28.7	1.41	3.2	0.5	29	19	1.03	142.9	2	6	Fusobacterium varium	1	1
33	1	2019	1	0	10	0	0	0	0	1	0	0	0	0	0	0	0	0	0	0	0	0	0	0	0	0	1	0	Intraabdominal	0	17	17.23	90.1	0.64	11.8	441	14.3	0.67	3.3	0.9	98	47	1.41	187.8	0	5	Fusobacterium varium	1	3
50	1	2019	0	0	15	1	0	0	0	0	0	0	0	0	0	1	0	0	0	0	1	0	0	0	0	0	1	3	Intraabdominal	0	9	9.53	73.8	1.32	12	339	13.6	0.87	3.5	0.7	24	34	1.29	64.8	0	5	Fusobacterium necrophorum	1	2
19	1	2019	1	0	5	0	0	0	0	0	0	0	0	0	0	0	0	0	0	0	0	0	0	0	0	0	0	0	Upper_respiratory_tract	0	11	11.06	69.5	2.52	13.4	202	14.9	0.81	4.3	1	32	35	0.97	1.8	0	2	Fusobacterium necrophorum	1	2
19	1	2019	1	0	5	0	0	0	0	0	0	0	0	0	0	0	0	0	0	0	0	0	0	0	0	0	0	0	Upper_respiratory_tract	0	18	20.32	84.7	1.8	12.2	262	8.8	0.58	4.2	1	15	16	1.08	61.4	0	4	Fusobacterium necrophorum	1	1
56	2	2019	0	0	11	0	0	0	0	0	0	0	0	0	0	0	0	0	0	0	1	0	0	0	0	0	0	7	Intraabdominal	0	17	14.79	92.4	0.41	19.7	113	25.1	0.66	2.7	10.2	80	19	1.27	247.3	4	11	Fusobacterium nucleatum	0	0
45	1	2019	0	0	9	0	0	0	0	0	1	0	0	0	0	1	0	0	0	0	1	0	0	0	0	0	0	7	Intraabdominal	1	9	12.17	97.1	0.14	15.3	194	21.9	0.6	2	0.9	613	260	1.6	194.6	0	11	Fusobacterium nucleatum	1	1
62	1	2019	0	0	14	0	0	0	0	0	0	0	0	0	0	1	0	0	0	0	1	0	0	0	0	0	1	4	Intraabdominal	0	17	7.98	91.5	0.27	15.6	240	16.3	0.93	3.5	0.9	22	14	1.18	99.9	0	9	Fusobacterium necrophorum	1	2
30	2	2019	1	0	3	0	0	0	0	0	0	0	0	0	0	0	0	0	0	0	0	0	0	0	0	0	0	0	Upper_respiratory_tract	0	11	13.62	79.2	1.81	12.5	255	12.9	0.41	4.4	0.3	12	10	0.91	12.8	0	2	Fusobacterium necrophorum	1	1
37	1	2019	0	0	48	0	0	0	0	0	0	0	0	0	0	0	0	1	0	0	0	1	0	0	0	0	0	2	unspecified	1	14	0.08	12.5	0.07	18.3	23	6.5	0.43	3.9	0.8	10	15	1.09	42.9	3	15	Fusobacterium nucleatum	1	1
63	2	2019	1	1	16	0	1	1	1	1	0	0	0	0	0	1	0	0	0	0	1	0	0	0	0	0	0	8	unspecified	1	12	0.22	22.8	0.12	19.5	109	14.4	0.49	2.6	0.9	48	17	1.02	190.2	2	33	Fusobacterium nucleatum	0	0
76	2	2019	0	0	25	0	0	0	0	0	1	0	0	0	0	1	0	0	0	0	0	0	0	0	0	0	1	4	Intraabdominal	0	40	12.01	80.9	1.23	17.7	699	7.4	0.53	2.7	0.6	21	12	1.12	91.9	0	11	Fusobacterium varium	1	3
28	1	2019	0	0	3	0	0	0	0	0	0	0	0	0	0	0	0	0	0	0	0	0	0	0	0	0	0	0	Upper_respiratory_tract	0	12	13.1	66.7	3.06	13	189	12.6	1.02	4.4	0.5	21	18	0.99	26.3	0	0	Fusobacterium necrophorum	1	2
52	1	2019	0	1	33	0	0	0	1	1	0	0	0	0	0	0	0	0	0	0	1	0	0	0	0	0	1	7	Intraabdominal	0	28	20.2	83.1	1.67	19.6	543	14.6	0.58	2.5	1.2	40	30	1.52	205.1	1	11	Fusobacterium varium	1	3
63	1	2019	0	0	41	0	0	0	0	0	0	0	0	0	0	0	0	0	0	0	0	0	0	0	0	0	0	2	bone_joint	0	27	15.77	89.2	0.8	13.3	651	25.4	0.85	2.5	1.8	14	15	1.4	328.2	1	8	Fusobacterium nucleatum	0	0
49	1	2019	0	0	6	0	0	0	0	0	0	0	0	0	0	0	0	0	0	0	1	0	0	0	0	0	1	2	Intraabdominal	0	19	14.58	84.8	1.23	12.7	387	17.4	0.89	3.8	0.8	37	36	1.16	154.5	0	2	Fusobacterium necrophorum	1	2
64	1	2019	0	0	16	1	0	0	0	0	0	0	0	0	0	1	0	1	0	0	1	1	0	0	0	0	0	9	unspecified	1	17	3.75	98.3	0.01	16.8	18	50.7	0.96	2.6	1.9	42	99	1.07	49.8	5	10	Fusobacterium nucleatum	0	0
16	2	2019	1	0	3	0	0	0	0	0	0	0	0	0	0	0	0	0	0	0	0	0	0	0	0	0	0	0	Upper_respiratory_tract	0	10	16.07	78.5	2	11.8	306	15	0.76	4.8	0.4	14	9	1.14	19.2	0	1	Fusobacterium necrophorum	0	0
61	2	2019	0	0	16	0	0	0	0	0	0	0	0	0	0	0	0	0	0	0	1	0	0	0	0	0	1	4	Intraabdominal	0	14	11.28	85.5	0.79	12.1	349	9.8	0.59	3	0.6	48	25	1.26	265.9	0	6	Fusobacterium nucleatum	1	2
1	2	2019	0	0	40	1	0	0	0	0	0	0	0	0	0	0	0	0	0	0	0	1	0	0	0	0	0	2	unspecified	1	14	0.53	0	0.35	12.8	48	14.4	0.19	3.7	0.3	45	113	0.9	2.2	3	11	Fusobacterium sp.	0	0
74	2	2019	1	0	13	0	0	0	0	0	0	0	0	0	0	1	0	0	0	0	0	0	0	0	0	0	0	3	pulmonary	0	42	21.75	89.8	1.02	12.9	493	11.8	0.44	3.2	2.8	106	78	1.28	268.6	2	13	Fusobacterium nucleatum	1	2
69	1	2019	0	0	49	0	0	0	0	0	0	0	1	0	0	1	0	0	0	0	1	0	0	0	0	0	1	8	Skin_soft_tissue	0	62	7.5	56.3	1.74	16.3	455	13.5	0.48	3.2	0.7	32	42	1.16	48.4	0	14	Fusobacterium varium	1	2
83	1	2019	0	0	13	0	1	0	0	1	1	1	0	0	0	1	1	0	0	0	0	0	0	0	0	0	0	6	pulmonary	0	13	11.77	87.9	0.64	16	147	39	0.87	2.5	0.7	29	22	1.25	54	3	9	Fusobacterium nucleatum	0	0
76	2	2019	1	0	4	0	0	0	0	0	1	0	0	0	0	1	0	0	0	0	0	0	0	0	0	0	0	3	Upper_respiratory_tract	0	18	7.26	57	2.31	13.2	246	23.2	0.7	3.9	1.2	18	17	0.89	104.8	0	6	Fusobacterium nucleatum	1	2
61	1	2019	1	1	45	0	0	0	0	0	0	0	0	0	0	0	0	0	0	0	0	0	0	0	0	0	0	2	CNS	0	123	9.6	65.9	2	12.7	367	8.5	0.56	3.6	1	11	17	1.12	16.1	0	19	Fusobacterium nucleatum	0	0
68	2	2019	1	1	47	0	0	0	1	1	0	0	0	0	0	1	0	1	0	0	0	0	0	0	0	0	0	4	unspecified	1	47	27.25	96.3	0.43	15.6	51	25.6	0.16	2.7	1.9	44	31	1.18	122.8	3	24	Fusobacterium nucleatum	1	1
93	2	2019	1	0	2	0	0	0	0	0	0	0	0	0	1	1	0	0	0	0	1	0	0	0	0	0	0	6	unspecified	1	2	19.7	89.2	0.6	12.4	150	50.1	1.93	3.4	0.4	40	14	1.04	184.3	0	12	Fusobacterium nucleatum	1	1
74	1	2019	1	1	12	0	0	0	1	1	1	0	0	0	0	1	0	0	0	0	0	0	0	0	0	0	0	4	unspecified	1	12	11.5	39.4	6.15	13.2	181	27.8	1.57	3.7	0.8	150	154	1.18	2.2	2	25	Fusobacterium sp.	0	0
69	1	2019	1	0	16	0	0	0	0	1	0	0	0	0	0	1	0	0	0	0	1	0	0	0	0	0	0	8	unspecified	1	23	9.13	93.8	0.14	18.2	117	28	1.55	2.8	2.5	31	18	1.21	107.6	10	16	Fusobacterium nucleatum	0	0
19	1	2019	1	0	4	0	0	0	0	0	0	0	0	0	0	0	0	0	0	0	0	0	0	0	0	0	0	0	Upper_respiratory_tract	0	9	15.72	82.4	1.53	13.9	289	12.2	1.02	4.7	1.4	15	10	1.27	98.4	1	1	Fusobacterium necrophorum	1	1
73	1	2019	1	0	38	0	0	0	0	0	1	0	1	1	1	1	0	0	0	1	0	0	0	0	0	0	0	6	bone_joint	0	44	16.46	89.8	0.78	12.7	197	24.1	1.66	3.4	0.2	13	12	1.01	252.5	1	11	Fusobacterium varium	1	2
61	1	2019	0	0	25	0	1	1	0	1	0	0	0	0	1	1	0	0	0	0	0	0	0	0	0	0	0	6	Intraabdominal	0	15	10.22	86.7	0.81	14.4	325	57.1	7.44	2.4	0.2	17	11	1.25	231.4	8	9	Fusobacterium mortiferum	1	3
51	1	2020	1	0	0	0	0	0	0	0	0	0	0	0	0	0	0	0	0	0	0	0	0	0	0	0	0	0	Upper_respiratory_tract	0	21	12.24	77.1	1.25	13.7	274	17.6	1.11	3.5	1.2	51	49	1.3	102	0	0	Fusobacterium nucleatum	0	0
74	1	2020	0	0	53	0	0	0	0	1	0	0	0	0	0	1	0	1	0	0	1	0	0	0	0	0	0	8	Intraabdominal	1	40	5.47	78.4	0.52	12.9	419	6.7	0.73	3.3	0.5	44	47	1.19	55.4	6	19	Fusobacterium nucleatum	1	1
68	1	2020	0	1	34	0	0	0	0	1	1	0	0	0	0	0	0	0	0	0	1	0	0	0	0	0	1	5	Upper_respiratory_tract	0	37	5.88	85.4	0.33	14.6	277	5	0.6	2.6	1.6	18	14	0.98	48.8	2	7	Fusobacterium nucleatum	1	1
50	2	2020	0	0	30	0	0	0	0	0	0	0	0	0	0	0	0	0	0	0	1	0	0	0	0	0	0	3	reproductive_organ	0	6	5.64	78.3	0.68	17.5	189	5.8	0.58	2.5	0.3	14	9	1.15	104.7	0	6	Fusobacterium varium	1	1
77	1	2020	1	0	16	0	1	0	1	1	1	0	0	0	0	1	0	0	0	0	1	0	0	0	0	0	0	10	pulmonary	1	16	10.55	84.7	0.55	13.7	301	29.2	1.25	3.6	0.7	36	16	1.28	39.5	2	10	Fusobacterium nucleatum	0	0
81	2	2020	1	0	2	0	1	0	1	1	0	0	0	0	0	1	0	0	0	0	0	0	0	0	0	0	0	4	Intraabdominal	1	2	11.35	96.5	0.26	13.3	31	92.7	3.41	2.5	1.4	103	70	1.11	296.4	12	21	Fusobacterium nucleatum	0	0
67	1	2020	0	0	56	1	0	0	0	0	0	0	0	0	0	1	0	1	0	0	1	0	0	0	0	0	0	5	Intraabdominal	0	85	11.67	73.5	2.07	18.8	357	22.1	0.52	2.3	0.3	20	17	0.93	37.5	0	9	Fusobacterium ulcerans	1	3
66	1	2020	1	0	18	0	0	0	0	0	0	0	0	0	0	0	0	0	0	0	1	0	0	0	0	0	0	4	Upper_respiratory_tract	1	18	12.23	95.7	0.28	15.5	289	23	0.88	3.2	1.3	58	44	1.24	306.6	2	21	Fusobacterium nucleatum	1	1
59	2	2020	1	0	0	0	0	0	0	0	0	0	0	0	0	0	0	1	0	0	0	0	0	0	0	0	0	1	Upper_respiratory_tract	0	10	13.1	82.1	1.49	11.6	296	16.5	0.67	4	0.6	21	48	1.03	45.2	0	3	Fusobacterium necrophorum	1	1
54	1	2020	0	0	24	0	0	0	0	0	0	0	0	0	0	0	0	0	0	0	1	0	0	0	0	0	1	3	Intraabdominal	0	22	8.64	78.2	1.05	12.2	265	17.1	0.73	3.5	0.7	24	25	1.22	65.4	0	2	Fusobacterium varium	1	3
68	1	2020	0	0	21	0	0	0	0	0	0	0	0	0	0	1	0	0	0	0	1	0	0	0	0	0	1	4	Intraabdominal	0	17	11.93	83.8	0.84	11.9	207	9.7	0.75	3.7	0.5	34	17	1.12	39.1	0	5	Fusobacterium varium	1	3
62	2	2020	0	0	25	0	0	0	0	0	0	0	0	0	0	0	0	0	0	0	1	0	0	0	0	0	1	4	Intraabdominal	1	14	5.89	79.8	0.72	12.1	196	14.8	0.5	3.9	0.7	18	13	1.03	60.3	0	5	Fusobacterium nucleatum	0	0
70	1	2020	1	0	1	0	0	0	0	0	0	0	0	1	0	0	0	0	0	0	0	0	0	0	0	0	0	10	pulmonary	1	1	33.35	89	0.97	14.5	847	20.7	0.75	2.8	0.5	12	6	1.06	214.5	2	11	Fusobacterium nucleatum	1	3
22	2	2020	1	0	0	0	0	0	0	0	0	0	0	0	0	0	0	0	0	0	0	0	0	0	0	0	0	0	unspecified	1	7	8.84	55.5	2.89	12.8	280	11.9	0.65	5.1	0.4	16	15	1.24	2.6	0	0	Fusobacterium sp.	0	0
65	1	2020	0	0	8	0	0	0	0	0	0	0	0	0	0	0	0	0	0	0	0	0	0	0	0	0	0	2	Upper_respiratory_tract	0	14	12.89	71.1	2.04	12.8	380	7.8	0.57	4	0.4	17	14	0.96	54.1	0	7	Fusobacterium nucleatum	1	2
52	1	2020	0	1	43	0	0	0	0	0	0	0	0	0	1	1	0	0	0	0	1	0	0	0	0	0	1	3	Intraabdominal	0	43	7.08	88.6	0.38	14.1	480	14.1	1.24	2.7	0.3	13	22	1.2	96.9	1	7	Fusobacterium mortiferum	1	3
55	1	2020	0	0	31	0	0	0	0	0	0	0	0	0	0	0	0	0	0	0	1	0	0	0	0	0	1	3	Intraabdominal	0	20	9.38	59.1	2.18	13.6	704	5	0.59	3.6	1.2	18	27	1.07	38.6	1	5	Fusobacterium ulcerans	1	1
74	1	2020	1	0	0	0	0	0	0	0	0	0	0	0	0	1	0	0	0	0	1	0	0	0	0	0	0	5	unspecified	1	5	9.18	85.4	0.58	15.9	164	25.8	0.67	3.2	1.7	124	27	1.03	15.6	1	11	Fusobacterium nucleatum	0	0
67	2	2020	0	0	14	0	0	0	0	0	0	0	0	0	1	1	0	0	0	0	0	0	0	0	0	0	0	2	Intraabdominal	0	35	13.9	95	0.4	13.7	159	14.6	0.98	2.9	2	20	21	1.41	266.7	2	9	Fusobacterium varium	1	3
60	1	2020	1	0	10	0	0	0	0	1	0	0	0	0	0	0	0	1	0	0	0	0	0	0	0	0	0	2	Intraabdominal	1	49	29.45	96.7	0.51	12.8	343	24.2	1.43	2.9	1.5	96	80	1.39	199.9	4	9	Fusobacterium nucleatum	1	1
74	1	2020	1	0	25	0	0	0	0	1	0	0	0	0	0	0	0	0	0	0	1	0	0	0	0	0	0	5	Intraabdominal	0	46	7.86	91	0.25	14.4	58	18.8	0.81	2.1	3.2	88	49	1.42	142.2	7	11	Fusobacterium mortiferum	1	2
65	1	2021	0	1	30	0	1	1	1	1	0	0	0	0	0	0	0	0	0	0	0	0	0	0	0	0	0	2	Intraabdominal	0	30	9.62	76.6	1.06	13.7	495	19.2	0.48	2.6	0.8	44	42	1.17	211.3	0	9	Fusobacterium varium	1	2
64	2	2021	0	0	39	0	1	0	0	0	1	0	0	0	0	0	0	0	0	0	1	1	0	0	0	0	0	5	Intraabdominal	1	39	0.21	6.1	0.16	16.5	6	17	0.59	3.1	1.3	9	9	1.21	159.8	5	15	Fusobacterium varium	0	0
27	1	2021	1	0	0	0	0	0	0	0	0	0	0	0	0	0	0	0	0	0	0	0	0	0	0	0	0	0	Upper_respiratory_tract	0	7	11.58	74	1.87	12.4	269	18.3	0.79	4.5	0.6	15	17	1.24	143.6	0	0	Fusobacterium necrophorum	1	2
64	1	2021	0	0	37	0	0	0	0	0	1	0	0	0	0	1	0	0	0	0	1	0	0	0	0	0	1	5	Intraabdominal	0	38	6.53	73.3	0.74	12.8	517	11	0.79	3.3	0.4	56	53	1.12	85.8	0	4	Fusobacterium varium	1	3
25	1	2021	1	0	4	1	0	0	0	0	0	0	0	0	0	0	0	0	0	0	0	0	0	0	0	0	0	0	Upper_respiratory_tract	0	11	19.14	81.8	2.11	11.9	183	11.1	0.91	4.8	0.8	31	14	1.02	16.1	0	4	Fusobacterium necrophorum	0	0
21	1	2021	1	0	1	0	0	0	0	0	0	0	0	0	0	0	0	0	0	0	0	0	0	0	0	0	0	0	Upper_respiratory_tract	0	21	24.55	86.2	1.53	11.1	420	11.2	0.87	4.4	0.8	13	10	1.03	85.3	0	3	Fusobacterium necrophorum	1	1
[truncated: 2 more columns]
